# Supplementary material for: Association of Physical Activity and Quality of Life with Work-Related Musculoskeletal Disorders in the UAE Young Adults
Source: Healthcare (Basel). 2022 Mar 26;10(4):625. doi: 10.3390/healthcare10040625 (PMC9028778; doi:10.3390/healthcare10040625)
Supplement: Supplementary file 1 [file healthcare-10-00625-s001.zip]

Archive with 1 entries (1 files):
- healthcare-1631554-supplementary.pdf
